# Supplementary material for: LncRNA NEAT1 protects uremic toxin-induced intestinal epithelial barrier injury by regulating miR-122-5p/Occludin axis
Source: PLoS One. 2025 May 8;20(5):e0322989. doi: 10.1371/journal.pone.0322989 (PMC12061087; doi:10.1371/journal.pone.0322989)
Supplement: S1 Raw Data — (XLSX) [file pone.0322989.s001.xlsx]

## Sheet: Sheet1
				Effect of urea on the proliferative activity of Caco-2 at 24 h
Figure1A
Standard deviation	Coefficient of variation	Upper limit	Lower limit
2	3	4	5	6	7	8	9	10	11	12
UD	UD	UD	UD	UD	UD	UD	UD	UD	UD	UD
UD	UD	UD	UD	UD	UD	UD	UD	UD	UD	UD
UD	UD	UD	UD	UD	UD	UD	UD	UD	UD	UD
UD	UD	UD	UD	UD	UD	UD	UD	UD	UD	UD
UD	UD	UD	UD	UD	UD	UD	UD	UD	UD	UD
UD	UD	UD	UD	UD	UD	UD	UD	UD	UD	UD
UD	UD	UD	UD	UD	UD	UD	UD	UD	UD	UD
UD	UD	UD	UD	UD	UD	UD	UD	UD	UD	UD
2	3	4	5	6	7	8	9	10	11	12
0.04	0.042	0.04	0.04	0.04	0.039	0.04	0.04	0.041	0.04	0.042
0.187	0.729	0.716	0.67	0.653	0.038	0.038	0.042	0.039	0.04	0.039
0.159	0.852	0.933	0.733	0.728	0.039	0.038	0.037	0.038	0.038	0.038
0.172	0.963	0.983	0.799	0.742	0.036	0.037	0.037	0.037	0.037	0.037
0.175	1.005	1.236	0.89	0.821	0.043	0.042	0.043	0.042	0.041	0.042
0.158	0.852	0.933	0.921	0.89	0.042	0.042	0.041	0.04	0.039	0.04
0.042	0.669	0.039	0.04	0.04	0.041	0.042	0.045	0.041	0.041	0.041
0.042	0.042	0.041	0.041	0.042	0.04	0.04	0.041	0.042	0.047	0.042
2	3	4	5	6	7	8	9	10	11	12
0	0	0	0	0	0	0	0	0	0	0
0	0	0	0	0	0	0	0	0	0	0
0	0	0	0	0	0	0	0	0	0	0
0	0	0	0	0	0	0	0	0	0	0
0	0	0	0	0	0	0	0	0	0	0
0	0	0	0	0	0	0	0	0	0	0
0	0	0	0	0	0	0	0	0	0	0
0	0	0	0	0	0	0	0	0	0	0
concentration
					black	NC	42mg/dl	72mg/dl	144mg/dl
					0.187	0.729	0.716	0.67	0.653
					0.159	0.852	0.933	0.733	0.728
					0.172	0.963	0.983	0.799	0.742
					0.175	1.005	1.236	0.89	0.821
					0.158	0.852	0.933	0.921	0.89
						0.542	0.529	0.483	0.466
						0.693	0.774	0.574	0.569
						0.791	0.811	0.627	0.57
						0.83	1.061	0.715	0.646
						0.694	0.775	0.763	0.732
						1	0.976015	0.891144	0.859779
						1	1.11688	0.828283	0.821068
						1	1.02528	0.792668	0.720607
						1	1.27831	0.861446	0.778313
						1	1.11671	1.09942	1.05476
Data 1
A-D
5.917
0.0065
**
Yes
0.5259
1.345 (3, 16)
0.2951
ns
No
SS	DF	MS	F (DFn, DFd)	P value
0.1951	3	0.06502	F (3, 16) = 5.917	P=0.0065
0.1758	16	0.01099
0.3709	19
1
6
0.05
Mean Diff.	95.00% CI of diff.	Below threshold?	Summary	Adjusted P Value
-0.1026	-0.2923 to 0.08704	No	ns	0.4338	A-B
0.1054	-0.08428 to 0.2951	No	ns	0.4115	A-C
0.1531	-0.03659 to 0.3428	No	ns	0.1374	A-D
0.208	0.01837 to 0.3977	Yes	*	0.0292	B-C
0.2557	0.06605 to 0.4454	Yes	**	0.0069	B-D
0.04769	-0.1420 to 0.2374	No	ns	0.888	C-D
Mean 1	Mean 2	Mean Diff.	SE of diff.	n1	n2	q	DF
1	1.103	-0.1026	0.0663	5	5	2.189	16
1	0.8946	0.1054	0.0663	5	5	2.248	16
1	0.8469	0.1531	0.0663	5	5	3.266	16
1.103	0.8946	0.208	0.0663	5	5	4.438	16
1.103	0.8469	0.2557	0.0663	5	5	5.455	16
0.8946	0.8469	0.04769	0.0663	5	5	1.017	16
Figure1B
Target value	Standard deviation	Coefficient of variation	Upper limit	Lower limit
1	2	3	4	5	6	7	8	9	10	11	12
UD	UD	UD	UD	UD	UD	UD	UD	UD	UD	UD	UD
UD	UD	UD	UD	UD	UD	UD	UD	UD	UD	UD	UD
UD	UD	UD	UD	UD	UD	UD	UD	UD	UD	UD	UD
UD	UD	UD	UD	UD	UD	UD	UD	UD	UD	UD	UD
UD	UD	UD	UD	UD	UD	UD	UD	UD	UD	UD	UD
UD	UD	UD	UD	UD	UD	UD	UD	UD	UD	UD	UD
UD	UD	UD	UD	UD	UD	UD	UD	UD	UD	UD	UD
UD	UD	UD	UD	UD	UD	UD	UD	UD	UD	UD	UD
1	2	3	4	5	6	7	8	9	10	11	12
0.041	0.04	0.041	0.04	0.041	0.04	0.04	0.041	0.04	0.041	0.041	0.044
0.04	0.164	0.856	0.891	0.745	0.811	0.039	0.04	0.043	0.04	0.041	0.04
0.039	0.16	0.889	0.921	0.856	0.834	0.039	0.039	0.038	0.039	0.039	0.04
0.038	0.171	0.967	0.979	0.746	0.822	0.036	0.037	0.038	0.038	0.039	0.04
0.04	0.174	0.956	1.121	0.911	0.814	0.039	0.038	0.039	0.039	0.04	0.04
0.04	0.168	0.858	1.124	0.756	0.901	0.039	0.039	0.039	0.04	0.04	0.041
0.034	0.437	0.449	0.421	0.037	0.043	0.041	0.041	0.045	0.041	0.041	0.041
0.041	0.04	0.041	0.041	0.04	0.04	0.04	0.04	0.041	0.041	0.04	0.04
1	2	3	4	5	6	7	8	9	10	11	12
0	0	0	0	0	0	0	0	0	0	0	0
0	0	0	0	0	0	0	0	0	0	0	0
0	0	0	0	0	0	0	0	0	0	0	0
0	0	0	0	0	0	0	0	0	0	0	0
0	0	0	0	0	0	0	0	0	0	0	0
0	0	0	0	0	0	0	0	0	0	0	0
0	0	0	0	0	0	0	0	0	0	0	0
0	0	0	0	0	0	0	0	0	0	0	0
					black	NC	42mg/dl	72mg/dl	144mg/dl
					0.164	0.856	0.978	0.823	0.883
					0.16	0.889	0.921	0.813	0.798
					0.171	0.967	0.979	0.798	0.845
					0.174	0.956	1.121	0.811	0.814
					0.168	0.858	0.813	0.798	0.901
						0.692	0.814	0.659	0.719
						0.729	0.761	0.653	0.638
						0.796	0.808	0.627	0.674
						0.782	0.947	0.637	0.64
						0.69	0.645	0.63	0.733
						0.692	0.814	0.659	0.719
						1	1.1763	0.952312	1.03902
						1	1.0439	0.895748	0.875171
						1	1.01508	0.787688	0.846734
						1	1.211	0.814578	0.818414
						1	0.934783	0.913043	1.06232
Figure1C
Basic information
Name of file:hm72
Filter of light：493nm / 无	450nm/
Mode: Normal
Vibration: off
Speed: Slow
time：00 : 00 : 00
Mode: First time
Pause time: 00 : 00 : 00
Pre-processing: Closed
Dynamics: Off
Reading out: 2
Interval of time: 00 : 00 : 00
Standard curve: Open
Qualitative: None
Data source: Absorbance
Critical value：
NC Coefficient of coefficient:1.00
PC Coefficient of coefficient:0.00
constant:0.00
Weak positive:(+/- Critical value%): 0.00
Condition of positivity: >
Quality control: None
Data source: Absorbance
Serial number	Target value	Standard deviation	Coefficient of variation	Upper limit	Lower limit
Layout
	1	2	3	4	5	6	7	8	9	10	11	12
A	UD	UD	UD	UD	UD	UD	UD	UD	UD	UD	UD	UD
B	UD	UD	UD	UD	UD	UD	UD	UD	UD	UD	UD	UD
C	UD	UD	UD	UD	UD	UD	UD	UD	UD	UD	UD	UD
D	UD	UD	UD	UD	UD	UD	UD	UD	UD	UD	UD	UD
E	UD	UD	UD	UD	UD	UD	UD	UD	UD	UD	UD	UD
F	UD	UD	UD	UD	UD	UD	UD	UD	UD	UD	UD	UD
G	UD	UD	UD	UD	UD	UD	UD	UD	UD	UD	UD	UD
H	UD	UD	UD	UD	UD	UD	UD	UD	UD	UD	UD	UD
Absorbance data:
Filter of light1:450nm
	1	2	3	4	5	6	7	8	9	10	11	12
Reading out: 1
A	0.041	0.041	0.041	0.04	0.04	0.04	0.04	0.041	0.04	0.041	0.04	0.043
B	0.04	0.161	0.891	0.941	1.031	0.918	0.039	0.04	0.043	0.041	0.041	0.04
C	0.04	0.162	0.943	0.879	0.971	0.867	0.039	0.039	0.038	0.039	0.039	0.04
D	0.039	0.171	0.912	0.819	0.967	0.843	0.035	0.036	0.038	0.039	0.039	0.04
E	0.039	0.169	0.882	0.912	0.971	0.931	0.04	0.038	0.038	0.039	0.039	0.04
F	0.04	0.168	0.867	0.851	0.923	0.901	0.039	0.039	0.039	0.039	0.039	0.04
G	0.042	0.04	0.041	0.04	0.039	0.042	0.041	0.041	0.044	0.041	0.041	0.04
H	0.041	0.041	0.041	0.04	0.04	0.04	0.04	0.04	0.041	0.041	0.041	0.041
Quantitative analysis Results (Concentration)
Filter of light1: 450nm
	1	2	3	4	5	6	7	8	9	10	11	12
A	0	0	0	0	0	0	0	0	0	0	0	0
B	0	0	0	0	0	0	0	0	0	0	0	0
C	0	0	0	0	0	0	0	0	0	0	0	0
D	0	0	0	0	0	0	0	0	0	0	0	0
E	0	0	0	0	0	0	0	0	0	0	0	0
F	0	0	0	0	0	0	0	0	0	0	0	0
G	0	0	0	0	0	0	0	0	0	0	0	0
H	0	0	0	0	0	0	0	0	0	0	0	0
Standard curve
Linear: y = 0.000 * x + 0.000
R2: 0.000
Serial number	absorbance	Concentration
				0.161	0.891	0.941	1.031	0.918
				0.162	0.943	0.879	0.971	0.867
				0.171	0.912	0.819	0.967	0.843
				0.169	0.882	0.912	0.971	0.931
				0.168	0.867	0.851	0.923	0.901
					0.73	0.78	0.87	0.757
					0.781	0.717	0.809	0.705
					0.741	0.648	0.743	0.672
					0.713	0.743	0.802	0.762
					0.699	0.683	0.755	0.733
					1	1.06849	1.19178	1.03699
					1	0.918054	1.03585	0.902689
					1	0.874494	1.0027	0.906883
					1	1.04208	1.12482	1.06872
					1	0.97711	1.08011	1.04864
	Table Analyzed	Data 1
	Data sets analyzed	A-D
	ANOVA summary
	F	2.636
	P value	0.0852
	P value summary	ns
	Significant diff. among means (P < 0.05)?	No
	R squared	0.3308
	Brown-Forsythe test
	F (DFn, DFd)	2.413 (3, 16)
	P value	0.1046
	P value summary	ns
	Are SDs significantly different (P < 0.05)?	No
	Bartlett's test
	Bartlett's statistic (corrected)
	P value
	P value summary
	Are SDs significantly different (P < 0.05)?
	ANOVA table	SS	DF	MS	F (DFn, DFd)	P value
	Treatment (between columns)	0.03712	3	0.01237	F (3, 16) = 2.636	P=0.0852
	Residual (within columns)	0.0751	16	0.004694
	Total	0.1122	19
	Number of families	1
	Number of comparisons per family	6
	Alpha	0.05
	Tukey's multiple comparisons test	Mean Diff.	95.00% CI of diff.	Below threshold?	Summary	Adjusted P Value
	nc vs. 42mg/dl	0.02395	-0.1000 to 0.1479	No	ns	0.9444	A-B
	nc vs. 72mg/dl	-0.08705	-0.2110 to 0.03691	No	ns	0.2256	A-C
	nc vs. 144mg/dl	0.007216	-0.1168 to 0.1312	No	ns	0.9983	A-D
	42mg/dl vs. 72mg/dl	-0.111	-0.2350 to 0.01296	No	ns	0.0876	B-C
	42mg/dl vs. 144mg/dl	-0.01674	-0.1407 to 0.1072	No	ns	0.9797	B-D
	72mg/dl vs. 144mg/dl	0.09427	-0.02970 to 0.2182	No	ns	0.1723	C-D
	Test details	Mean 1	Mean 2	Mean Diff.	SE of diff.	n1	n2	q	DF
	nc vs. 42mg/dl	1	0.976	0.02395	0.04333	5	5	0.7818	16
	nc vs. 72mg/dl	1	1.087	-0.08705	0.04333	5	5	2.841	16
	nc vs. 144mg/dl	1	0.9928	0.007216	0.04333	5	5	0.2355	16
	42mg/dl vs. 72mg/dl	0.976	1.087	-0.111	0.04333	5	5	3.623	16
	42mg/dl vs. 144mg/dl	0.976	0.9928	-0.01674	0.04333	5	5	0.5463	16
	72mg/dl vs. 144mg/dl	1.087	0.9928	0.09427	0.04333	5	5	3.077	16
Figure1L
	Well	Fluor	Target	Content	Sample	Biological Set Name	Cq	Cq Mean	Cq Std. Dev
	A04	SYBR	GAPDH	Unkn	nc		18.1203	18.1203	0		NC	urea
	A05	SYBR	GAPDH	Unkn	urea		19.0099	19.0099	0	Relative expression level2-ΔΔct	1.00361	0.557489
	B04	SYBR	GAPDH	Unkn	nc		17.8835	17.8835	0		0.917076	0.586106
	B05	SYBR	GAPDH	Unkn	urea		19.0781	19.0781	0		1.0865	0.458759
	C04	SYBR	GAPDH	Unkn	nc		17.9543	17.9543	0
	C05	SYBR	GAPDH	Unkn	urea		18.7423	18.7423	0
	D04	SYBR	LncRNA NEAT1	Unkn	nc		28.6431	28.6431	0
	D05	SYBR	LncRNA NEAT1	Unkn	urea		30.3808	30.3808	0
	E04	SYBR	LncRNA NEAT1	Unkn	nc		28.5363	28.5363	0
	E05	SYBR	LncRNA NEAT1	Unkn	urea		30.3768	30.3768	0
	F04	SYBR	LncRNA NEAT1	Unkn	nc		28.3626	28.3626	0
	F05	SYBR	LncRNA NEAT1	Unkn	urea		30.3944	30.3944	0
	Table Analyzed	Data 1
	Column B	urea
	vs.	vs.
	Column A	NC
	Unpaired t test
	P value	0.0006
	P value summary	***
	Significantly different (P < 0.05)?	Yes
	One- or two-tailed P value?	Two-tailed
	t, df	t=9.668, df=4
	How big is the difference?
	Mean of column A	1.02
	Mean of column B	0.57
	Difference between means (B - A) ± SEM	-0.4500 ± 0.04655
	95% confidence interval	-0.5792 to -0.3208
	R squared (eta squared)	0.959
	F test to compare variances
	F, DFn, Dfd	4.000, 2, 2
	P value	0.4
	P value summary	ns
	Significantly different (P < 0.05)?	No
	Data analyzed
	Sample size, column A	3
	Sample size, column B	3
Figure2A
	Well	Fluor	Target	Content	Sample	Biological Set Name	Cq	Cq Mean	Cq Std. Dev
	A02	SYBR	GAPDH	Unkn	Lv-nc		14.7426	14.7426	0
	A03	SYBR	GAPDH	Unkn	Lv-NEAT1		33.2033	33.2033	0
	A04	SYBR	GAPDH	Unkn	Lv-NEAT1+urea		31.2412	31.2412	0
	B02	SYBR	GAPDH	Unkn	Lv-nc		14.6699	14.6699	0
	B03	SYBR	GAPDH	Unkn	Lv-NEAT1		33.279	33.279	0		LV-NC	LV-NEAT1	LV-NEAT1+urea
	B04	SYBR	GAPDH	Unkn	Lv-NEAT1+urea		31.5087	31.5087	0	Relative expression level2-ΔΔct	0.97942	160.898	46.2057
	C02	SYBR	GAPDH	Unkn	Lv-nc		14.6811	14.6811	0		0.952638	172.446	57.2816
	C03	SYBR	GAPDH	Unkn	Lv-NEAT1		32.4226	32.4226	0		1.07177	166.572	51.6251
	C04	SYBR	GAPDH	Unkn	Lv-NEAT1+urea		32.5901	32.5901	0
	D02	SYBR	lncRNA NEAT1	Unkn	Lv-nc		23.6782	23.6782	0
	D03	SYBR	lncRNA NEAT1	Unkn	Lv-NEAT1		34.7792	34.7792	0
	D04	SYBR	lncRNA NEAT1	Unkn	Lv-NEAT1+urea		34.6175	34.6175	0
	E02	SYBR	lncRNA NEAT1	Unkn	Lv-nc		23.6477	23.6477	0
	E03	SYBR	lncRNA NEAT1	Unkn	Lv-NEAT1		34.7575	34.7575	0
	E04	SYBR	lncRNA NEAT1	Unkn	Lv-NEAT1+urea		34.5842	34.5842	0
	F02	SYBR	lncRNA NEAT1	Unkn	Lv-nc		23.4895	23.4895	0
	F03	SYBR	lncRNA NEAT1	Unkn	Lv-NEAT1		34.2774	34.2774	0
	F04	SYBR	lncRNA NEAT1	Unkn	Lv-NEAT1+urea		33.6641	33.6641	0
Table Analyzed	Data 1
Data sets analyzed	A-C
ANOVA summary
F	10012
P value	<0.0001
P value summary	****
Significant diff. among means (P < 0.05)?	Yes
R squared	0.9997
Brown-Forsythe test
F (DFn, DFd)	1.126 (2, 6)
P value	0.3845
P value summary	ns
Are SDs significantly different (P < 0.05)?	No
Bartlett's test
Bartlett's statistic (corrected)
P value
P value summary
Are SDs significantly different (P < 0.05)?
ANOVA table	SS	DF	MS	F (DFn, DFd)	P value			Number of families	1
Treatment (between columns)	57849	2	28924	F (2, 6) = 10012	P<0.0001			Number of comparisons per family	3
Residual (within columns)	17.33	6	2.889					Alpha	0.05
Total	57866	8
								Tukey's multiple comparisons test	Mean Diff.	95.00% CI of diff.	Below threshold?	Summary	Adjusted P Value
Data summary								Lv-nc vs. Lv-NEAT1	-189.6	-193.9 to -185.4	Yes	****	<0.0001	A-B
Number of treatments (columns)	3							Lv-nc vs. Lv-NEAT1+urea	-50.64	-54.90 to -46.38	Yes	****	<0.0001	A-C
Number of values (total)	9							Lv-NEAT1 vs. Lv-NEAT1+urea	139	134.7 to 143.3	Yes	****	<0.0001	B-C
								Test details	Mean 1	Mean 2	Mean Diff.	SE of diff.	n1	n2	q	DF
								Lv-nc vs. Lv-NEAT1	1.027	190.7	-189.6	1.388	3	3	193.2	6
								Lv-nc vs. Lv-NEAT1+urea	1.027	51.67	-50.64	1.388	3	3	51.6	6
								Lv-NEAT1 vs. Lv-NEAT1+urea	190.7	51.67	139	1.388	3	3	141.6	6
	Figure2B
PLATE RESULTS
PROTOCOL RUN TYPE	START
PROTOCOL NAME	aaa
MEASUREMENT START DATE	2023/6/11 15:46:47		UTC	2023-06-11T07:46:47+0000
MEASUREMENT END DATE	2023/6/11 15:48:02		UTC	2023-06-11T07:48:02+0000
Plate	0
Barcode	0
1 OPERATION	ABS (S) - Spectrum
TEMPERATURE (Celsius)	25.8
Wavelength (nm)	490
	1	2	3	4	5	6	7	8	9	10	11	12
A	0.045	1.538	0.046	0.054	0.057	0.053	0.051	0.054	0.047	0.047	0.049	0.048
B	0.047	0.824	0.045	0.052	0.059	0.054	0.052	0.057	0.049	0.046	0.048	0.047
C	0.045	0.444	0.045	0.052	0.057	0.052	0.051	0.056	0.049	0.047	0.046	0.05
D	0.05	0.241	0.046	0.047	0.046	0.046	0.049	0.048	0.048	0.047	0.047	0.047
E	0.051	0.143	0.448	0.048	0.046	0.046	0.046	0.049	0.046	0.048	0.049	0.045
F	0.046	0.092	0.049	0.048	0.048	0.048	0.047	0.048	0.049	0.05	0.047	0.049
G	0.047	0.067	0.046	0.048	0.049	0.049	0.049	0.048	0.047	0.05	0.049	0.049
H	0.048	0.056	0.047	0.049	0.048	0.048	0.046	0.047	0.048	0.049	0.047	0.047
			60	30	15	7.5	3.75	1.875	0.9357	0.46875
			1.538	0.824	0.444	0.241	0.143	0.092	0.067	0.056
	Number of families	1						Table Analyzed	Data 1
	Number of comparisons per family	10						Data sets analyzed	A-E
	Alpha	0.05
								ANOVA summary
	Tukey's multiple comparisons test	Mean Diff.	95.00% CI of diff.	Below threshold?	Summary	Adjusted P Value		F	1209
	nc vs. urea	-1.483	-1.584 to -1.383	Yes	****	<0.0001	A-B	P value	<0.0001
	nc vs. Lv-nc	-0.04333	-0.1436 to 0.05697	No	ns	0.6288	A-C	P value summary	****
	nc vs. Lv-NEAT1	0.4967	0.3964 to 0.5970	Yes	****	<0.0001	A-D	Significant diff. among means (P < 0.05)?	Yes
	nc vs. Lv-NEAT1+urea	-0.5367	-0.6370 to -0.4364	Yes	****	<0.0001	A-E	R squared	0.9979
	urea vs. Lv-nc	1.44	1.340 to 1.540	Yes	****	<0.0001	B-C
	urea vs. Lv-NEAT1	1.98	1.880 to 2.080	Yes	****	<0.0001	B-D	Brown-Forsythe test
	urea vs. Lv-NEAT1+urea	0.9467	0.8464 to 1.047	Yes	****	<0.0001	B-E	F (DFn, DFd)	1.012 (4, 10)
	Lv-nc vs. Lv-NEAT1	0.54	0.4397 to 0.6403	Yes	****	<0.0001	C-D	P value	0.4461
	Lv-nc vs. Lv-NEAT1+urea	-0.4933	-0.5936 to -0.3930	Yes	****	<0.0001	C-E	P value summary	ns
	Lv-NEAT1 vs. Lv-NEAT1+urea	-1.033	-1.134 to -0.9330	Yes	****	<0.0001	D-E	Are SDs significantly different (P < 0.05)?	No
	Test details	Mean 1	Mean 2	Mean Diff.	SE of diff.	n1	n2	Bartlett's test
	nc vs. urea	1.707	3.19	-1.483	0.03048	3	3	Bartlett's statistic (corrected)
	nc vs. Lv-nc	1.707	1.75	-0.04333	0.03048	3	3	P value
	nc vs. Lv-NEAT1	1.707	1.21	0.4967	0.03048	3	3	P value summary
	nc vs. Lv-NEAT1+urea	1.707	2.243	-0.5367	0.03048	3	3	Are SDs significantly different (P < 0.05)?
	urea vs. Lv-nc	3.19	1.75	1.44	0.03048	3	3
	urea vs. Lv-NEAT1	3.19	1.21	1.98	0.03048	3	3	ANOVA table	SS	DF	MS	F (DFn, DFd)	P value
	urea vs. Lv-NEAT1+urea	3.19	2.243	0.9467	0.03048	3	3	Treatment (between columns)	6.738	4	1.684	F (4, 10) = 1209	P<0.0001
	Lv-nc vs. Lv-NEAT1	1.75	1.21	0.54	0.03048	3	3	Residual (within columns)	0.01393	10	0.001393
	Lv-nc vs. Lv-NEAT1+urea	1.75	2.243	-0.4933	0.03048	3	3	Total	6.752	14
	Lv-NEAT1 vs. Lv-NEAT1+urea	1.21	2.243	-1.033	0.03048	3	3
								Data summary
								Number of treatments (columns)	5
								Number of values (total)	15
		24hCompound hole 2		Firefly			Renilla			Ratio of ratio（Firefly/Renilla）			AVE	Value of calibration
		plasmid	Oligo	Repeat 1	Repeat 2	Repeat 3	Repeat 1	Repeat 2	Repeat 3	Compound hole 1	Compound hole 2	Multiple hole 3		Compound hole 1	Compound hole 2	Multiple hole 3	AVE
		NEAT1 WT	NC	635289	665027	630520	144887	144835	148949	4.38472	4.59162	4.23313	4.40316	0.995813	1.0428	0.961385	1
			hsa-miR-122-5p	473139	461310	474525	145660	140725	143350	3.24824	3.2781	3.31025	3.27886	0.737708	0.744488	0.751792	0.744662
		NEAT1 MUT	NC	709091	638426	696811	168522	156834	160243	4.20771	4.07071	4.34846	4.20896	0.999702	0.967154	1.03314	1
			hsa-miR-122-5p	678927	688277	645164	166652	170692	170522	4.07392	4.03227	3.78346	3.96322	0.967916	0.958021	0.898907	0.941615
		Table Analyzed	Data 2				Table Analyzed	Data 2
		Column B	miR-122-5p				Column B	miR-122-5p
		vs.	vs.				vs.	vs.
		Column A	mimics NC				Column A	mimics NC
		Unpaired t test					Unpaired t test
		P value	0.0004				P value	0.1493
		P value summary	***				P value summary	ns
		Significantly different (P < 0.05)?	Yes				Significantly different (P < 0.05)?	No
		One- or two-tailed P value?	Two-tailed				One- or two-tailed P value?	Two-tailed
		t, df	t=11.00, df=4				t, df	t=1.782, df=4
		How big is the difference?					How big is the difference?
		Mean of column A	1				Mean of column A	1
		Mean of column B	0.7433				Mean of column B	0.9433
		Difference between means (B - A) ± SEM	-0.2567 ± 0.02333				Difference between means (B - A) ± SEM	-0.05667 ± 0.03180
		95% confidence interval	-0.3215 to -0.1919				95% confidence interval	-0.1450 to 0.03162
		R squared (eta squared)	0.968				R squared (eta squared)	0.4426
		F test to compare variances					F test to compare variances
		F, DFn, Dfd	48.00, 2, 2				F, DFn, Dfd	1.116, 2, 2
		P value	0.0408				P value	0.9451
		P value summary	*				P value summary	ns
		Significantly different (P < 0.05)?	Yes				Significantly different (P < 0.05)?	No
		Data analyzed					Data analyzed
		Sample size, column A	3				Sample size, column A	3
		Sample size, column B	3				Sample size, column B	3
	Figure3C
			Well	Fluor	Target	Content	Sample	Biological Set Name	Cq	Cq Mean	Cq Std. Dev
			A03	SYBR	u6	Unkn	nc		14.8544	14.8544	0
			A04	SYBR	u6	Unkn	urea		15.9563	15.9563	0		NC	urea
			B03	SYBR	u6	Unkn	nc		14.6216	14.6216	0	Relative expression level2-ΔΔct	0.846175	5.64519
			B04	SYBR	u6	Unkn	urea		15.8606	15.8606	0		1.07418	5.59708
			C03	SYBR	u6	Unkn	nc		14.7328	14.7328	0		1.10018	5.98497
			C04	SYBR	u6	Unkn	urea		16.0892	16.0892	0
			D03	SYBR	miR-122-5P	Unkn	nc		22.2952	22.2952	0
			D04	SYBR	miR-122-5P	Unkn	urea		26.1351	26.1351	0
			E03	SYBR	miR-122-5P	Unkn	nc		22.4065	22.4065	0
			E04	SYBR	miR-122-5P	Unkn	urea		26.027	26.027	0
			F03	SYBR	miR-122-5P	Unkn	nc		22.5523	22.5523	0
			F04	SYBR	miR-122-5P	Unkn	urea		26.3523	26.1674	0
				Table Analyzed	Data 1
				Column B	urea
				vs.	vs.
				Column A	NC
				Unpaired t test
				P value	<0.0001
				P value summary	****
				Significantly different (P < 0.05)?	Yes
				One- or two-tailed P value?	Two-tailed
				t, df	t=33.15, df=4
				How big is the difference?
				Mean of column A	1.007
				Mean of column B	5.743
				Difference between means (B - A) ± SEM	4.737 ± 0.1429
				95% confidence interval	4.340 to 5.133
				R squared (eta squared)	0.9964
				F test to compare variances
				F, DFn, Dfd	2.288, 2, 2
				P value	0.6083
				P value summary	ns
				Significantly different (P < 0.05)?	No
				Data analyzed
				Sample size, column A	3
				Sample size, column B	3
	Figure3D
				Well	Fluor	Target	Content	Sample	Biological Set Name	Cq	Cq Mean	Cq Std. Dev
				A03	SYBR	u6	Unkn	LV-NC		16.81	16.81	0
				A04	SYBR	u6	Unkn	LV-NEAT1		14.5237	14.5237	0
				B03	SYBR	u6	Unkn	LV-NC		16.7688	16.7688	0
				B04	SYBR	u6	Unkn	LV-NEAT1		14.5504	14.5504	0
				C03	SYBR	u6	Unkn	LV-NC		16.8578	16.8578	0
				C04	SYBR	u6	Unkn	LV-NEAT1		14.3524	14.3524	0
				D03	SYBR	miR-122-5P	Unkn	LV-NC		27.6935	27.6935	0
				D04	SYBR	miR-122-5P	Unkn	LV-NEAT1		26.3444	26.3444	0
				E03	SYBR	miR-122-5P	Unkn	LV-NC		27.3933	27.3933	0
				E04	SYBR	miR-122-5P	Unkn	LV-NEAT1		26.2177	26.2177	0
				F03	SYBR	miR-122-5P	Unkn	LV-NC		27.54	27.54	0
				F04	SYBR	miR-122-5P	Unkn	LV-NEAT1		26.1674	26.1674	0
					Table Analyzed	Data 1
					Column B	LV-NEAT1
					vs.	vs.
					Column A	LV-NC
					Unpaired t test
					P value	0.0008
					P value summary	***
					Significantly different (P < 0.05)?	Yes
					One- or two-tailed P value?	Two-tailed
					t, df	t=9.198, df=4
					How big is the difference?
					Mean of column A	1.003
					Mean of column B	0.4867
					Difference between means (B - A) ± SEM	-0.5167 ± 0.05617
					95% confidence interval	-0.6726 to -0.3607
					R squared (eta squared)	0.9549
					F test to compare variances
					F, DFn, Dfd	10.36, 2, 2
					P value	0.1761
					P value summary	ns
					Significantly different (P < 0.05)?	No
					Data analyzed
					Sample size, column A	3
					Sample size, column B	3
					P value summary	***
					Significantly different (P < 0.05)?	Yes
					One- or two-tailed P value?	Two-tailed
					t, df	t=9.198, df=4
					How big is the difference?
					Mean of column A	1.003
					Mean of column B	0.4867
					Difference between means (B - A) ± SEM	-0.5167 ± 0.05617
					95% confidence interval	-0.6726 to -0.3607
					R squared (eta squared)	0.9549
					F test to compare variances
					F, DFn, Dfd	10.36, 2, 2
					P value	0.1761
					P value summary	ns
					Significantly different (P < 0.05)?	No
					Data analyzed
					Sample size, column A	3
					Sample size, column B	3
	Figure4B
			24hCompound hole 2		Firefly			Renilla			Ratio of ratio（Firefly/Renilla）			AVE	Value of calibration
			plasmid	Oligo	Repeat 1	Repeat 2	Repeat 3	Repeat 1	Repeat 2	Repeat 3	Compound hole 1	Compound hole 2	Multiple hole 3		Compound hole 1	Compound hole 2	Multiple hole 3	AVE
			OCLN WT	NC	572094	644574	632839	377299	385076	366538	1.51629	1.67389	1.72653	1.6389	0.925185	1.02135	1.05347	1
				hsa-miR-122-5p	699896	706277	729380	497638	545901	562850	1.40644	1.29378	1.29587	1.33203	0.858157	0.78942	0.790694	0.812757
			OCLN MUT	NC	897087	899570	885239	515652	579165	580309	1.73971	1.55322	1.52546	1.60613	1.08317	0.967056	0.949774	1
				hsa-miR-122-5p	905072	848138	868259	522481	555658	515338	1.73226	1.52637	1.68483	1.64782	1.07853	0.950338	1.049	1.02596
				Table Analyzed	Data 1		Table Analyzed	Data 1
				Column B	miR-122-5p		Column B	miR-122-5p mimics
				vs.	vs.		vs.	vs.
				Column A	mimics NC		Column A	mimics NC
				Unpaired t test			Unpaired t test
				P value	0.0002		P value	0.5484
				P value summary	***		P value summary	ns
				Significantly different (P < 0.05)?	Yes		Significantly different (P < 0.05)?	No
				One- or two-tailed P value?	Two-tailed		One- or two-tailed P value?	Two-tailed
				t, df	t=12.85, df=4		t, df	t=0.6547, df=4
				How big is the difference?			How big is the difference?
				Mean of column A	1		Mean of column A	1
				Mean of column B	0.8133		Mean of column B	1.01
				Difference between means (B - A) ± SEM	-0.1867 ± 0.01453		Difference between means (B - A) ± SEM	0.01000 ± 0.01528
				95% confidence interval	-0.2270 to -0.1463		95% confidence interval	-0.03241 to 0.05241
				R squared (eta squared)	0.9763		R squared (eta squared)	0.09677
				F test to compare variances			F test to compare variances
				F, DFn, Dfd	1.714, 2, 2		F, DFn, Dfd	Infinity, 2, 2
				P value	0.7368		P value	<0.0001
				P value summary	ns		P value summary	****
				Significantly different (P < 0.05)?	No		Significantly different (P < 0.05)?	Yes
				Data analyzed			Data analyzed
				Sample size, column A	3		Sample size, column A	3
				Sample size, column B	3		Sample size, column B	3
	Figure4C
			Well	Fluor	Target	Content	Sample	Biological Set Name	Cq	Cq Mean	Cq Std. Dev
			A02	SYBR	U6	Unkn	nc		18.29	18.29	0
			A03	SYBR	U6	Unkn	mimics nc		17.12	17.12	0
			A04	SYBR	U6	Unkn	mimics-122-5p		17.55	17.55	0
			A05	SYBR	U6	Unkn	inhibitor nc		17.58	17.58	0
			A06	SYBR	U6	Unkn	inhibitor122-5p		17.74	17.74	0
			B02	SYBR	U6	Unkn	nc		18.08	18.08	0
			B03	SYBR	U6	Unkn	mimics nc		17.11	17.11	0
			B04	SYBR	U6	Unkn	mimics-122-5p		17.6	17.6	0
			B05	SYBR	U6	Unkn	inhibitor nc		17.26	17.26	0
			B06	SYBR	U6	Unkn	inhibitor122-5p		17.84	17.84	0
			C02	SYBR	U6	Unkn	nc		18.21	18.21	0
			C03	SYBR	U6	Unkn	mimics nc		17.2	17.2	0
			C04	SYBR	U6	Unkn	mimics-122-5p		17.2	17.2	0
			C05	SYBR	U6	Unkn	inhibitor nc		17.29	17.29	0
			C06	SYBR	U6	Unkn	inhibitor122-5p		17.64	17.64	0
			D02	SYBR	mir-122-5p	Unkn	nc		20.82	20.82	0
			D03	SYBR	mir-122-5p	Unkn	mimics nc		19.72	19.72	0
			D04	SYBR	mir-122-5p	Unkn	mimics-122-5p		19.2	19.2	0
			D05	SYBR	mir-122-5p	Unkn	inhibitor nc		20.23	20.23	0
			D06	SYBR	mir-122-5p	Unkn	inhibitor122-5p		21.67	21.67	0
			E02	SYBR	mir-122-5p	Unkn	nc		20.73	20.73	0
			E03	SYBR	mir-122-5p	Unkn	mimics nc		19.75	19.75	0
			E04	SYBR	mir-122-5p	Unkn	mimics-122-5p		19.21	19.21	0
			E05	SYBR	mir-122-5p	Unkn	inhibitor nc		19.86	19.86	0
			E06	SYBR	mir-122-5p	Unkn	inhibitor122-5p		21.78	21.78	0
			F02	SYBR	mir-122-5p	Unkn	nc		21.03	21.03	0
			F03	SYBR	mir-122-5p	Unkn	mimics nc		19.81	19.81	0
			F04	SYBR	mir-122-5p	Unkn	mimics-122-5p		19.13	19.13	0
			F05	SYBR	mir-122-5p	Unkn	inhibitor nc		19.89	19.89	0
			F06	SYBR	mir-122-5p	Unkn	inhibitor122-5p		21.56	21.56	0
		Table Analyzed	Data 1
		Data sets analyzed	A-E
				Number of families	1
		ANOVA summary		Number of comparisons per family	10
		F	72.71	Alpha	0.05
		P value	<0.0001
		P value summary	****	Tukey's multiple comparisons test	Mean Diff.	95.00% CI of diff.	Below threshold?	Summary	Adjusted P Value
		Significant diff. among means (P < 0.05)?	Yes	nc vs. mimics nc	-0.03333	-0.3274 to 0.2607	No	ns	0.9952	A-B
		R squared	0.9668	nc vs. mimics-122-5p	-0.92	-1.214 to -0.6260	Yes	****	<0.0001	A-C
				nc vs. inhibitor nc	-0.03333	-0.3274 to 0.2607	No	ns	0.9952	A-D
		Brown-Forsythe test		nc vs. inhibitor-122-5p	0.5867	0.2926 to 0.8807	Yes	***	0.0005	A-E
		F (DFn, DFd)	1.230 (4, 10)	mimics nc vs. mimics-122-5p	-0.8867	-1.181 to -0.5926	Yes	****	<0.0001	B-C
		P value	0.3584	mimics nc vs. inhibitor nc	0	-0.2940 to 0.2940	No	ns	>0.9999	B-D
		P value summary	ns	mimics nc vs. inhibitor-122-5p	0.62	0.3260 to 0.9140	Yes	***	0.0003	B-E
		Are SDs significantly different (P < 0.05)?	No	mimics-122-5p vs. inhibitor nc	0.8867	0.5926 to 1.181	Yes	****	<0.0001	C-D
				mimics-122-5p vs. inhibitor-122-5p	1.507	1.213 to 1.801	Yes	****	<0.0001	C-E
		Bartlett's test		inhibitor nc vs. inhibitor-122-5p	0.62	0.3260 to 0.9140	Yes	***	0.0003	D-E
		Bartlett's statistic (corrected)
		P value		Test details	Mean 1	Mean 2	Mean Diff.	SE of diff.	n1	n2	q	DF
		P value summary		nc vs. mimics nc	1.003	1.037	-0.03333	0.08934	3	3	0.5276	10
		Are SDs significantly different (P < 0.05)?		nc vs. mimics-122-5p	1.003	1.923	-0.92	0.08934	3	3	14.56	10
				nc vs. inhibitor nc	1.003	1.037	-0.03333	0.08934	3	3	0.5276	10
		ANOVA table	SS	nc vs. inhibitor-122-5p	1.003	0.4167	0.5867	0.08934	3	3	9.286	10
		Treatment (between columns)	3.482	mimics nc vs. mimics-122-5p	1.037	1.923	-0.8867	0.08934	3	3	14.04	10
		Residual (within columns)	0.1197	mimics nc vs. inhibitor nc	1.037	1.037	0	0.08934	3	3	0	10
		Total	3.602	mimics nc vs. inhibitor-122-5p	1.037	0.4167	0.62	0.08934	3	3	9.814	10
				mimics-122-5p vs. inhibitor nc	1.923	1.037	0.8867	0.08934	3	3	14.04	10
		Data summary		mimics-122-5p vs. inhibitor-122-5p	1.923	0.4167	1.507	0.08934	3	3	23.85	10
		Number of treatments (columns)	5	inhibitor nc vs. inhibitor-122-5p	1.037	0.4167	0.62	0.08934	3	3	9.814	10
